# Supplementary material for: Further validation of the Gothenburg Trismus Questionnaire (GTQ)
Source: PLoS One. 2020 Dec 17;15(12):e0243805. doi: 10.1371/journal.pone.0243805 (PMC7746186; doi:10.1371/journal.pone.0243805)
Supplement: S1 Dataset — (XLSX) [file pone.0243805.s001.xlsx]

## Sheet: Inmatningsfil Enkätsvar
1=trismus 2=TMD 3=control	Age	Occupational status 1=working 2= Retired 3= studying 4=other	Male= 1 Female=2	Education level (number of years in school)	Living in single houshold 1= yes 0=no	Smoking 0=never smoked 1= stopped smoking > 12 months ago 2= current moker eller slutat för mindre än 12 mån	MiO (mm)	Diagnosis 1=Tonsil cancer, 2=Tounge cancer, 3=Tumor colli, 4=Palate cancer, 5=Tongue base cancer, 6=Oropharyngeal cancer, 7=Other H&N cancers, 8=Disc problems, 9=Artritis, 10=Muscular, 11=Hearing impairment, 12=dysphagia, 13=hoarseness, 14=other	GTQ	1	2	3	4	5	6	7	8	9	10	11	12	13	14	15	16	17	18	19	20	21	22	23	Picture right 1-6	1	2	3	4	5	6	Picture left 7-12	7	8	9	10	11	12	24	Device or streching	25
	72	2	1	10	0	2	41			1	1	1	1	1	2	1	1	1	2	2	1	2	1	1	1	1	1	1	1	2	1	1		0	0	0	0	0	0		0	0	0	0	0	0	0
1	70	2	1	7	0	1	45	7		1	1	1	1	2	2	2	1	1	1	1	1	1	3	3	1	1	1	1	1	1	1	1		0	0	0	0	0	0		0	0	0	0	1	1	0
1	56	2	2	16	0	0	36	1		1	2	1	1	1	2	1	1	2	1	2	1	1	3	3	1	1	1	1	1	1	1	1		0	0	0	0	0	0		1	0	0	0	1	0	0
1	49	1	2	11	0	0	28	1		2	2	1	1	1	3	1	1	1	1	2	1	1	3	4	1	1	1	1	1	2	2			0	0	0	0	0	0		0	0	0	0	0	0	1	1	5
1	73	2	1	9	0	1	30	7		1	2	1	1	1	3	1	2	1	2	3	3	1	1	3	1	1	1	1	1	2	1	1		0	0	0	0	0	0		0	0	0	0	0	0	1	1
1	69	2	1	16	0	0	25	1		2	1	1	2	1	4	2	1	2	5	2	1	2	1	3	1	1	1	1	1	1	2	2		0	0	0	0	0	1		0	0	0	0	0	1	1	1	1
1	65	2	2	17	0	1	36	6		3	3	1	2	1	4	2	1	1	5	5	5	5	1	1	1	1	1	1	1	3	2	2		0	0	0	0	0	0		0	0	0	0	0	0	1	1
1	61	1	1	12	1	0	35	1		1	2	1	1	3	4	3	1	1	2	2	1	1	1	1	1	1	1	1	1	2	1	1		0	0	0	0	0	1		0	0	0	0	0	0	1	1	1
1	61	1	1		0	1	42	3		3	4	1	3	4	3	3	2	3	2	3	2	2	4	3	1	1	1	1	1	1	1	1		0	0	0	0	0	1		0	0	0	0	0	1	1	1
1	52	1	1	11	0	1	37	5		2	3	2	2	4	4	3	4	3	1	2	1	1	3	3	2	2	2	2	2	3	2	2		0	0	0	1	1	1		0	0	0	0	0	1	0
1	71	2	1	9	0	0	38	5		1	1	1	1	1	1	1	1	1	1	1	1	1	1	1	1	1	1	1	1	1	1	1		0	0	0	0	0	0		0	0	0	0	0	0	0
1	62	1	2	9	0	1	45	1		2	2	2	2	2	2	2	2	1	2	2	1	1	1	3	1	1	1	1	1	2	1	1		0	0	1	1	0	0		0	0	1	1	0	0	0		3
1	49	4	2	12	1	1	44	1		4	4	2	2	3	4	2	1	1	3	4	2	2	4	4	1	1	1	1	1	2	2	2		0	0	0	0	0	0		0	0	0	0	0	0	1	2
1	72	2	1	14	0	0	37	1		2	2	1	1	1	2	1	1	2	1	2	1	1	4	1	1	1	1	1	1	2	1	1		0	0	0	0	0	0		0	0	0	0	0	0	1	2
1	76	2	1	13	0	1	43	5		1	1	1	2	2	1	3	1	1	1	1	1	1	1	1	1	2	2	1	1	1	1	1		0	0	0	0	0	0		0	0	0	0	0	0	1	1
1	75	2	1	8	0	0	21	7		2	2	2	1	2	5	2	1	1	2	5	2	2	1	1	1	1	1		1	5	2	1		0	0	0	0	0	0		0	0	0	0	0	0	1	1
1	82	2	2	15	0	1	38	5		2	2	1	2	2	3	1	2	1	5	2	2	2	1	1	1	1	1	1	1	1	2	1		0	0	0	0	0	0		0	0	0	0	0	0	0
1	55	1	1	12	0	0	35	1		2	4	3	3	3	4	3	2	2	5	3	3	5	3	5	2	2	2	2	3	4	2	2		0	1	1	1	1	1		0	0	0	0	0	0	1	1	1
1	59	1	1	11	0	1	25	1		4	4	1	2	3	5	4	3	2	1	4	1	1	1	1	3	1	1	1	1	4	2	2		0	0	0	0	0	0		0	0	0	0	0	1	1	1	4
1	77	2	2	9	0	1	28	5		1	4	1	2	2	5	1	1	3	2	4	3	2	4	2	2	2	3	2	2	4	2	2		0	0	0	0	0	0		0	0	0	0	0	0	1	1	2
1	64	2	1	15	0	1	30	1		3	3	2	3	4	5	5	3	1	2	4	1	1	3	2	3	3	3	2	2	3	2	2		0	0	0	0	0	1		0	0	0	0	0	1	1	1
1	63	2	1	13	0	1	31	3		1	2	1	1	1	3	1	1	1	2	2	1	1	1	1	1	1	1	1	1	2	1	1		0	0	0	0	0	0		0	0	0	0	0	0	1	1	2
1	65	1	2	9	1	1	41	1		3	3	2	2	3	3	3	3	3	1	1	3	1	1	1	1	1	1	1	1		3	2		0	1	0	0	1	1		0	1	0	0	0	0	1	1	1
1	60	2	2	12	1	1	43	1		4	4	1	4	4	4	4	4	5	3	3	1	3	3	3	3	3	3	3	2	3	3	2		0	0	0	0	1	1		0	0	0	0	0	0	1	2	5
1	59	1	2	13	1	1	43	5		1	1	1	1	1	1	1	1	3	2	1	1	2	1	1	1	1	1	1	1	1	1	1		0	0	0	0	0	0		0	0	0	0	0	0	1	2	5
1	61	1	1	9	0	1	20	1		2	4	1	3	4	5	3	2	1	4	5	2	5	1	3	3	3	3	3	3	5	3	3		0	0	1	1	1	1		0	0	0	1	1	1	0
1	62	1	2	17	0	1	41	1		2	2	1	1	2	2	2	1	1	3	1	1	1	2	2	1	1	1	1	1	1	1	1		0	0	0	0	0	0		0	0	0	0	0	0	1	1
1	73	2	1	9	0	1	30	1		2	2	1	3	4	4	3	2	1	3	5	2	3	1	1	1	1	1	1	1	4	2	2		0	0	0	0	0	0		0	0	0	0	0	1	0
1	66	2	1	13	0	1	32	1		1	2	1	2	2	5	2	1	1	3	5	2	1	3	2	2	2	2	1	1	3	1	1		0	0	0	0	0	0		0	0	0	0	0	1	1	1	4
1	64	1	1	14	1	2	52	1		1	1	1	1	1	1	1	1	1	1	1	1	1	1	1	1	1	1	1	1	3	1	1		0	0	0	0	0	0		0	0	0	0	0	0	0
1	68	2	2	10	0	1	32	5		3	3	1	2	3	3	3	1	2	2	3	2	1	1	1	1	2	2	2	2	2	2	1		0	0	0	0	0	0		0	0	0	0	0	0	1	1
1	65	1	1	10	1	0	32	1		1	1	1	1	3	3	3	3	1	1	2	1	1	1	1	2	2	2	1	1	3	1	1		0	0	0	0	0	1		0	0	0	0	0	0	0
1	64	2	1	10	0	0	53	1		2	2	1	2	1	1	2	1	3	4	1	1	3	1	1	1	1	1	1	1	1	1	1		0	0	0	0	0	0		0	0	0	1	0	0	1	2
1	57	2	1	11	0	0	50	1		1	1	1	1	1	1	1	1	1	1	1	1	1	3		1	1	1	1	1	1	1	1		0	0	0	0	0	0		0	0	0	0	0	0	0		1
1	65	2	1	12	0	0	51	1		1	1	1	1	1	1	1	1	1	1	1	1	1	1	1	1	1	1	1	1	1	1	1		0	0	0	0	0	0		0	0	0	0	0	0	0
1	61	1	1	9	1	0	55	5		2	2	2	2	2	1	2	2	2	4	4	4	4	2	2	2	2	2	3	3	2	2	2		0	0	1	1	1	1		0	0	1	1	1	1	0
1	83	2	1	15	0	1	45	3		1	1	1	1	1	1	1	1	1	1	1	1	1	1	1	1	1	1	1	1	1	1	1		0	0	0	0	0	0		0	0	0	0	0	0	0
1	70	2	1	9	0	0	46	5		1	1	1	1	1	1	1	1	1	1	1	1	1	3	2	1	1	1	1	1	1	1	1		0	0	0	0	1	0		0	0	0	0	1	0	0
1	72	2	1	10	1	0	51	7		1	1	1	1	2	1	1	1	2	1	1	1	2	1	1	1	1	1	1	1	1	1	1		0	0	0	0	0	0		0	0	0	0	0	0	0
1	59	1	1	12	0	1	35	5		2	3	2	3	3	3	3	1	1	1	2	1	1	4	4	3	3	3	1	1	2	1	1		0	0	1	0	0	0		0	1	1	0	1	0	1	2	1
1	75	2	2	7	1	0	40	5		1	4	1	2	2	4	1	2	1	4	3	2	5	1	5	1	1	1	1	1	4	3	1		0	0	0	0	0	0		0	0	0	0	0	0	0		1
1	68	2	1	12	0	1	45	1		1	1	1	1	1	1	1	1	1	1	1	1	1	2	1	1	1	1	1	1	1	1	1		0	0	0	0	0	0		0	0	0	0	0	0	0
1	62	1	1	13	0	0	54	1		1	1	1	1	1	1	1	1	1	1	1	1	1	1	1	1	1	1	1	1	1	1	1		0	0	0	0	0	0		0	0	0	0	0	0	0
1	74	2	1	16	0	1	40	5		1	1	1	1	1	1	1	1	1	1	1	1	1	3	1	1	1	1	1	1	1	1	1		0	0	0	0	0	0		1	0	0	0	0	0	0	0
1	66	2	1	12	0	1	45	3		2	2	1	1	1	2	2	4	4	2	2	1	1	2	2	4	3	3	3	3	1	1	1		0	0	0	0	0	0		0	0	0	0	0	0	0
1	57	1	1	21	1	1	50	1		1	1	1	1	1	1	1	1	1	1	1	1	1	2	1	1	1	1	1	1	1	1	1		0	0	0	0	0	0		0	0	0	0	0	0	0
1	68	1	1	8	0	1	34	2		2	3	2	3	3	4	3	3	1	2	3	1	2	2	1	1	1	1	1	1	2	1	1		0	0	0	0	0	0		0	0	0	0	0	0	1	1	1
1	64	2	1	13	0	1	53	1		1	1	1	1	1	1	1	1	1	1	1	1	1	1	1	1	1	1	1	1	1	1	1		0	0	0	0	0	0		0	0	0	0	0	0	0
1	62	1	1	16	0	0	55	1		1	1	1	1	1	1	1	1	1	1	1	1	1	1	1	1	1	1	1	1	1	1	1		0	0	0	0	0	0		0	0	0	0	0	0	0
1	67	2	2		1	0	49	1		2	2	2	2		1	2	1	2	2	1	1	2	2	2	2	2	2	2	2	1	2	1		0	1	1	0	0	1		0	0	0	0	0	0	1	2	1
1	72	2	1	11	0	1	52	3		1	1	1	1	1	1	1	1	1	1	1	1	1	2	2	1	1	1	1	1	1	2	2		0	0	0	0	0	0		0	0	0	0	0	0	0
1	58	1	1	15	0	1	45	1		3	3	2	3	2	3	2	2	4	2	2	1	1	4	4	2	3	2	2	1	2	2	1		0	0	1	1	1	1		0	0	1	1	0	1	0
1	74	2	1	14	0	0	54	1		1	1	1	1	1	1	1	1	1	1	1	1	1	1	1	1	1	1	1	1	1	1	1		0	0	0	0	0	0		0	0	0	0	0	0	0
1	67	2	1	8	0	1	42	5		2	2	1	1	2	2	2	1	1	1	1	1	2	1	1	1	1	1	1	1	1	1	1		0	0	0	0	0	0		0	0	0	0	0	0	1	2
1	74	2	1	12	0	1	20	5		1	5	5	5	5	5	5	5	5	5	5	4	5	1	1	5	5	5	5	4	5	5	5		1	0	1	1	1	1		0	0	0	0	0	0	1
1	53	1	1	13	1	0	36	2		3	3	3	3	3	4	3	4	3	4	3	3	4	3	1	3	3	3	1	1	4	1	1		0	0	0	0	1	1		1	1	1	1	1	1	1	1	4
1	68	2	1	7	0	1	45	5		1	2	1	1	1	2	1	1	2	1	1	1	1	1	1	1	1	1	1	1	1	1	1		0	0	0	0	0	0		0	0	0	0	0	0	0
1	75	2	2	14	1	1	42	1		1	1	2	2	1	2	2	2	1	1	1	1	1	3	3	2	2	2	2	1	1	1	1		0	0	0	0	0	1		0	0	0	0	0	1	0
1	62	1	1	15	0	0	51	2		2	3	3	2	2	2	2	2	3	2	3	3	2	1	1	1	1	1	1	1	2	1	1		0	0	0	0	1	1		0	0	0	1	1	1	0
1	65	2	1	11	0	1	50	1		1	1	1	1	1	1	1	1	1	1	1	1	1	1	1	1	1	1	1	1	1	1	1		0	0	0	0	0	0		0	0	0	0	0	0	0
1	69	2	1	9	1	0	40	6		1	1	1	1	1	1	1	1	1	1	1	1	1	1	2	1	1	1	1	1	1	1	1		0	0	0	0	0	0		0	0	0	0	0	0	0
1	64	2	1	13	1	1	50	6		1	3	1	3	3	2	1	1	1	1	1	1	1	2	2	1	1	1	1	1	1	1	1		0	0	0	0	0	0		0	0	0	0	0	0	0
1	60	2	2	14	1	0	40	1		1	1	1	1	4	4	2	2	2	1	1	1	1	1	1	1	1	1	1	1	3	1	1		0	0	0	0	0	1		0	0	0	0	0	1	0
1	61	4	1	17	0	0	50	7		4	4	2	2	1	2	2	2	1	1	2	1	1	3	2	2	3	2	2	1	2	2	1		0	0	0	0	0	0		0	1	1	0	1	0	1	1
1	72	2	2	13	0	0	50	1		1	1	1	1	2	1	1	1	1	1	1	1	1	1	1	1	1	1	1	1	1	1	1		0	0	0	0	0	0		0	0	0	0	0	0	0
1	64	1	1	0	0	0	54	7		1	1	1	1	1	1	1	1	1	1	1	1	1	2	1	1	1	1	1	1	1	1	1		0	0	1	0	0	0		0	0	0	0	0	0	1	2
1	70	2	2	10	1	2	34	7		2	2	1	1	3	3	1	2	4	2	1	1	4	4		1	1	1	1	1	1	1	1		0	0	0	0	1	0		0	0	0	0	0	0	0
1	74	2	1	14	1	0	18	7		1	1	1	1	4	5	1	1	1	1	5	3	1	1	1	1	1	1	3	1	4	4	1		0	0	0	0	0	0		0	0	0	0	0	1	1	2	1
1	70	2	1	12	0	0	40	7		1	1	1	1	1	1	1	1	1	1	3	1	3	1	1	1	1	1	1	1	1	1	1		0	0	0	0	0	0		0	0	0	0	0	0	1	2	4
1	70	2	1	18	0	0	43	5		1	1	1	1	1	1	1	1	1	1	1	1	1	1	1	1	1	1	1	1	1	1	1		0	0	0	0	0	0		0	0	0	0	0	0	1	2	1
1	71	2	1	13	0	1	51	1		2	2	1	1	1	1	1	2	4	1	1	1	1	3	3	1	1	1	1	1	1	1	1		0	0	0	0	0	0		0	0	0	0	0	0	1	2
1	84	2	1	15	0	0	50	1		2	2	2	2	3	2	2	2	1	3	3	2	2	2	2	2	2	2	2	2	2	2	1		0	0	0	0	0	0		0	0	0	0	0	0	0
1	65	2	1	9	0	0	45	1		1	2	1	1	1	2	1	2	1	1	1	1	1	1	2	1	1	1	1	1	1	1	1		0	0	0	0	0	0		0	0	0	0	0	0	1	2	1
1	66	2	1	12	1	0	50	5		1	1	1	1	1	1	1	1	1	1	1	1	1	1	1	1	1	1	1	1	1	1	1		0	0	0	0	0	0		0	0	0	0	0	0	0
1	75	2	1	7	0	0	58	1		1	1	1	1	1	1	1	1	1	1	1	1	1	1	1	1	1	1	1	1	1	1	1		0	0	0	0	0	0		0	0	0	0	0	0	0
1	62	2	1	12	0	2	33	5		1	1	1	1	1	1	1	1	1	1	1	1	1	3	3	1	1	1	1	1	1	1	1		0	0	0	0	0	0		0	0	0	0	0	0	1	2	1
1	60	1	1	17	0	0	33	3		3	3	3	3		4	4	3	2	3	3	3	3	2	1	1	2	1	2	2	2	1	1		0	0	1	1	1	1		0	0	0	0	0	0	0
1	79	2	2	10	0	1	16	7		2	4	2	2	3	5	3	3	2	5	5	3	5	4	5	3	3	3	2	2	5	2	2		0	0	0	0	0	0		0	0	0	1	1	1	1	2	1
1	73	2	1	12	1	0	20	5		3	4	3	3	4	5	4	3	1	4	2	3	3	3	1	2	2	2	2	2	5	2	2		0	0	0	1	1	1		0	0	0	0	0	0	0
1	70	2	1	16	0	2	35	7		2	2	2	2	3	3	3	2	3	4	1	2	4	3	4	1	2	2	2	2	3	2	2		0	0	0	1	1	1		0	0	0	1	0	1	0
1	67	2	2	12	0	1	40	1		3	3	3	4	4	4	4	3	5	4	3	3	3	4	4	4	3	3	3	3	3	3	3		0	0	0	0	0	0		0	0	0	0	0	0	1	1	2
1	67	2	1	12	0	1	21	3		3	3	3	3	3	5	4	3	2	4	4	4	4	2	2	3	3	3	3	2	4	3	2		0	0	0	0	1	0		0	0	0	0	1	0	1	1	2
1	75	2	1	14	1	1	42	5		1	1	1	1	1	1	2	1	1	1	1	1	1	1	1	1	1	1	1	1	1	1	1		0	0	0	0	0	0		1	1	0	0	0	0	1	2
1	83	2	1	18	0	1	38	1		2	2	1	2	3	4	3	4	2	2	3	1	2	2	1	2	2	2	3	2	2	2	2		0	0	1	1	0	1		0	0	1	1	0	1	0
1	72	2	2	11	0	0	22	1		1	3	1	1	2	3	1	1	1	2	3	2	3	1	1	1	1	1	1	1	2	1	1		0	0	0	0	0	0		0	0	0	0	0	0	1	1	4
1	76	2	1	20	0	0	25	3		1	1	1	1	1	1	1	1	1	1	1	1	1	1	1	1	1	1	1	1	1	1	1		0	0	0	0	0	0		0	0	0	0	0	0	0
1	81	2	1	13	0	1	40	1		1	1	1	1	1	1	1	1	1	1	1	1	1	2	2	1	1	1	1	1	1	1	1		0	0	0	0	0	0		0	0	0	0	0	0	0
1	66	2	1	9	0	1	55	1		2	2	1	2	3	2	1	2	2	1	1	1	1	3	3	2	1	1	1	1	1	1	1		0	0	0	0	0	0		0	0	0	0	0	1	0
1	79	2	2	7	1	1	31	1		2	2	1	2	2	3	2	2	2	3	2	2	3	2	3	1	2	1	1	1	2	2	2		0	0	0	0	0	0		0	0	0	0	0	1	0
1	72	2	1	13	0	0	50	1		1	1	1	1	1	1	1	1	1	1	1	1	1	2	2	1	1	1	1	1	1	1	1		0	0	0	0	0	0		0	0	0	0	0	0	0
1	70	2	1	12	0	1	51	1		1	1	1	1	1	1	1	1	1	1	1	1	1	1	1	1	1	1	1	1	1	1	1		0	0	0	0	0	0		0	0	0	0	0	0	0
2	27	1	2	17	0	0	37	8		4	2	1	2	3	3	2	2	5	2	2	1	2	4	3	2	3	2	1	1	2	2	1		0	0	0	0	0	0		0	0	0	0	0	1	1	1	1
2	66	2	2	11	0	1	40	8		1	2	2	3	2	3	1	2	3	3	2	1	2	4	4	1	1	1	1	1	3	2	2		0	0	0	0	0	0		0	0	0	0	0	0	1	1	1
2	29	1	2	12	0	0	30	9		5	5	4	5	5	5	5	5	3	1	3	3	3	1	3	5	5	5	5	5	5	5	5		0	0	0	0	0	0		0	0	0	0	0	0	0
2	66	2	1	11	0	1	20	8		5	5	5	5	5	5	5	5	5	5	5	5	5	3	3	3	3	3	2	2	5	2	2		0	0	0	0	0	0		0	0	0	1	0	1	0
2	67	3	2	12	0	1	34	10		3	4	3	4	3	3	4	3	2	2	2	1	1	4	4	3	3	3	3	3	2	3	3		0	0	0	0	0	0		0	0	0	0	0	1	1	1	3
2	24	3	2		1	1	31	8		4	4	3	3	3	5	4	4	5	5	1	1	5	4	1	3	3	3	3	3	4	4	3		1	0	0	0	1	1		1	0	0	0	1	1	1	2	4
2	45	2	2	119	0	0	43	9		3	3	3	3	3	1	3	3	3	3	2	2	4	4	2	3	4	3	2	2	1	1	1		1	0	1	0	1	1		1	0	0	0	1	1	0
2	47	1	2	13	0	0	41	10		1	1	4	4	1	2	1	1	1	1	1	1	1	1	1	1	1	1	4	3	1	4	3		0	0	0	1	0	1		0	0	1	1	0	0	0		3
2	50	1	2	13	0	0	45	8		2	2	1	1	1	2	2	1	2	1	2	1	1	2	3	1	1	1	1	1	1	1	1		0	0	0	0	0	0		0	0	0	0	0	0	0
2	38	2	1	10	0	2	50	9		3	3	3	3	3	3	3	2	3	3	4	4	4	2	2	3	3	3	2	2	2	2	2		0	0	1	0	0	1		0	0	0	0	0	0	0
2	32	1	2	12	0	0	33	10		4	4	4	5	5	5	5	4	1	1	4	1	1	5	4	4	4	4	2	1	4	1	1		0	0	0	0	0	0		0	0	0	0	0	0	0
2	71	3	1	7	1	0	30	8		1	1	1	4	4	3	4	1	4	4	1	2	3	4	1	1	1	1	1	1	1	1	1		0	0	0	0	0	0		0	0	0	0	0	1	1	1
2	70	2	1		1	1	32	10		2	2	3	2	2	2	2	1	1	1	1	1	1	2	2	3	3	2	2	2	2	1	1		0	0	1	0	0	0		0	0	0	0	1	0	1	1
2	45	1	2	15	0	0	45	8		3	3	2	2	3	3	2	4	2	2	2	1	1	4	4	1	2	2	1	1	2	1	1		1	1	0	0	0	1		1	1	0	0	0	1	1	1	1
2	53	1	2	16	0	1	38	8		1	1	1	1	3	4	3	4	4	1	1	1	1	4	4	3	3	3	1	1	2	1	1		0	0	1	1	0	1		0	0	1	1	0	1	1	1	3
2	45	4	2	12	0	0	28	10		5	5	5	5	5	5	5	5	1	5	5	5	5	1	1	5	5	5	5	5	5	5	5		0	0	0	0	0	0		0	0	1	1	1	1	1	2	5
2	51	1	2	16	0	0	46	8		1	3	1	3	1	3	1	3	3	2	3	1	1	5	3	1	1	1	1	1	3	1	1		0	0	0	0	0	0		0	0	0	0	0	0	1	1	1
2	70	2	2	10	0	0	29	9		2	3	1	2	3	3	2	2	3	3	2	2	4	1	1	1	1	1	1	1	2	1	1		0	0	0	0	0	1		0	0	0	0	0	1	1	2
2	26	3	2	15	0	1	41	8		2	2	1	2	3	4	3	4	2	4	1	1	3	4	4	2	2	2	1	1	2	2	1		0	0	0	1	0	0		0	0	0	1	0	0	1	1	3
2	44	1	2	0	0	18	32	8		2	4	2	4	5	5	5	5	4	3	5	2	3	4	4	1	1	1	1	1	1	2	2		0	0	0	0	0	0		0	0	0	0	0	0	1	1	2
2	60	2	2	9	1	2	37	9		4	3	3		4	2	3	1	2	5	2	1	4	5	5	2	3	3	3	2	2	3	2		0	0	1	1	1	1		0	0	0	0	0	0	1	1	3
2	33	4	2	16	0	0	35	10		1	3	2	3	4	4	4	4	1	4	3	1	4	1	1	4	2	2	2	2	3	3	3		0	0	1	1	0	1		0	0	0	0	0	0	1	1	2
2	16	3	2	10	0	0	20	8		5	5	1	3	4	4	3	4	3	2	3	1	2	5	5	2	2	2	2	2	2	2	2		0	0	0	0	0	0		0	0	0	1	0	0	0
2	36	1	2	17	0	0	31	8		3	4	1	1	1	2	2	1	3	1	3	1	1	3	2	1	1	1	1	1	3	2	2		0	0	0	0	0	1		0	0	0	0	0	1	1	2	2
2	33	1	2	14	0	0	47	8		2	2	1	1	1	1	2	3	2	2	2	2	5	5	3	4	3	2	1	2	2	2	2		1	1	1	0	0	1		0	0	0	0	0	0	1	2
2	23	1	2	15	1	0	49	9		3	4	2	3	3	1	2	1	5	2	1	1	1	4	3	2	2	2	1	2	1	1	1		1	0	0	0	0	1		1	0	0	0	0	1	1	2	4
3	56	1	1	13	0	0	57	11		2	1	1	1	1	1	1	1	1	1	1	1	1	2	2	1	1	1	1	1	1	1	1		0	0	0	0	0	0		0	0	0	0	0	0	0
3	84	2	1	11	1	0	60	11		1	1	1	1	1	1	1	1	1	1	1	1	1	1	1	1	1	1	1	1	1	1	1		0	0	0	0	0	0		0	0	0	0	0	0	0
3	78	2	2	11	0	0	45	11		1	1	1	1	1	1	1	1	1	1	1	1	1	1	1	1	1	1	1	1	1	1	1		0	0	0	0	0	0		0	0	0	0	0	0	0
3	52	2	1	10	0	2	54	11		1	1	1	1	1	1	1	1	1	1	1	1	1	3	3	1	1	1	1	1	1	1	1		0	0	0	0	0	0		0	0	0	0	0	0	0
3	88	2	2	12	0	0	37	12		1	1	1	1	1	1	1	1	1	1	1	1	1	2	1	1	1	1	1	1	1	1	1		0	0	0	0	0	0		0	0	0	0	0	0	0
3	49	1	1	14	0	1	60	12		1	1	1	1	1	1	1	1	1	1	1	1	1	2	1	1	1	1	1	1	1	1	1		0	0	0	0	0	0		0	0	0	0	0	0	0
3	84	2	1	13	0	1	65	12		2	1	1	1	1	1	1	1	1	1	1	1	1	1	1	1	1	1	1	1	1	1	1		0	0	0	0	0	0		0	0	0	0	0	0	0
3	61	1	2	17	0	0	45	11		1	1	1	1	1	1	1	1	2	1	1	1	1	1	1	1	1	1	1	1	1	1	1		0	0	0	0	0	0		0	0	0	0	0	0	0
3	52	1	2	16	0	0	45	12		1	1	1	1	1	1	1	1	3	1	1	1	1	2	1	1	1	1	1	1	1	1	1		0	0	0	0	0	0		0	0	0	0	0	0	0
3	63	1	2	18	0	0	50	13		1	1	1	1	1	1	1	1	1	1	1	1	1	1	1	1	1	1	1	1	1	1	1		0	0	0	0	0	0		0	0	0	0	0	0	0
3	80	2	1	7	0	1	48	12		1	1	1	1	1	1	1	1	1	1	1	1	1	1	1	1	1	1	1	1	1	1	1		0	0	0	0	0	0		0	0	0	0	0	0	0
3	32	1	2	18	0	0	52	13		1	1	1	1	1	1	1	1	2	1	1	1	1	1	1	1	1	1	1	1	1	1	1		0	0	0	0	0	0		0	0	0	0	0	0	0
3	49	1	2	22	0	0	57	13		1	1	1	1	1	1	1	1	1	1	1	1	1	2	2	1	1	1	1	1	1	1	1		0	0	0	0	0			0	0	0	0	0	0	0
3	67	2	2	12	0	0	50	13		1	1	1	1	2	2	1	1	1	1	1	1	1	2	2	1	1	1	1	1	1	1	1		0	0	0	0	0	0		0	0	0	0	0	0	0
3	38	1	2	16	0	0	40	13		3	3	1	1	1	1	1	1	2	1	1	1	1	1	1	1	1	1	1	1	1	1	1		1	0	0	0	0	0		1	0	0	0	0	0	0
3	69	2	2	15	0	1	37	13		1	1	1	1	1	1	1	1	1	1	1	1	1	1	1	1	1	1	1	1	1	1	1		0	0	0	0	0	0		0	0	0	0	0	0	0
3	31	1	2	17	0	0	56	13		1	1	1	1	1	1	1	1	1	1	1	1	1	2	1	1	1	1	1	1	1	1	1		0	0	0	0	0	0		0	0	0	0	0	0	0
3	67	2	1	14	1	1	40	12		1	1	3	1	1	1	1	1	1	1	1	1	1	1	1	2	2	2	1	1	1	1	1		0	0	0	0	0	0		1	1	1	1	1	1	0
3	72	2	1	12	0	1	42	11		1	1	1	1	1	1	1	1	1	1	1	1	1	2	1	1	1	1	1	1	1	1	1		0	0	0	0	0	0		0	0	0	0	0	0	0
3	50	1	2	16	0	0	62	12		2	1	1	1	1	1	1	1	1	1	1	1	1	2	2	1	1	1	1	1	1	1	1		0	0	0	0	0	0		0	0	0	0	0	0	0
3	40	1	2	16	0	1	55	12		1	1	1	1	1	1	1	1	1	1	1	1	1	3	1	1	1	1	1	1	1	1	1		0	0	0	0	0	0		0	0	0	0	0	0	0
3	49	1	2	11	1	0	52	12		1	3	1	1	1	1	1	1	2	1	1	1	1	2	1	1	1	1	1	1	1	1	1		0	0	0	0	0	0		0	0	0	0	0	0	0
3	52	1	1	13	0	1	73	11		2	2	2	2	1	1	2	1	1	1	1	1	1	2	2	2	2	2	1	1	1	1	1		6	3	0	0	0	0		6	3	0	0	0	0	0
3	52	1	1	11	0	1	71	11		2	1	1	1	2	1	1	1	2	1	1	1	1	2	2	1	1	1	1	1	1	1	1		0	0	0	0	0	0		0	0	0	0	0	0	0
3	53	1	2		0	0	52	13		1	1	1	1	1	1	1	1	1	1	1	1	1	3	3	1	1	1	1	1	1	1	1		0	0	0	0	0	0		0	0	0	0	0	0	0
3	50	1	2	14	0	0	50	12		1	1	1	1	1	1	1	1	1	1	1	1	1	1	1	1	1	1	1	1	1	1	1		0	0	0	0	0	0		0	0	0	0	0	0	0
3	58	1	2	12	0	0	62	14		1	1	1	1	1	1	1	1	1	1	1	1	1	2	2	1	1	1	1	1	1	1	1		0	0	0	0	0	0		0	0	0	0	0	0	0
3	61	1	2	11	1	1	52	11		1	1	1	1	1	1	1	1	1	1	1	1	1	1	1	1	1	1	1	1	1	1	1		0	0	0	0	0	0		0	0	0	0	0	0	0
3	41	1	2	15	0	0	57	11		1	1	1	1	1	1	1	1	1	1	1	1	1	1	1	1	1	1	1	1	1	1	1		0	0	0	0	0	0		0	0	0	0	0	0	0
3	28	1	2	15	0	0	60	12		1	1	1	1	1	1	1	1	1	1	1	1	1	1	1	1	1	1	1	1	1	1	1		0	0	0	0	0	0		0	0	0	0	0	0	0
3	62	1	2	11	1	2	55	13		1	1	1	1	1	1	1	1	1	1	1	1	1	1	1	1	1	1	1	1	1	1	1		0	0	0	0	0	0		0	0	0	0	0	0	0
3	79	2	1	7	1	2	55	11		1	1	1	1	1	1	1	1	1	1	1	1	1	1	1	1	1	1	1	1	1	1	1		0	0	0	0	0	0		0	0	0	0	0	0	0
3	20	3	2	15	1	2	48	14		1	1	1	1	1	1	1	1	5	1	1	1	1	5	1	1	1	1	1	1	1	1	1		0	0	0	0	0	0		0	0	0	0	0	0	0
3	65	1	2	11	0	2	52	11		1	1	1		1	1	1	1	1	1	1	1	1	2	1	1	1	1	1	1	1	1	1		0	0	0	0	0	0		0	0	0	0	0	0	0
3	49	1	2	14	0	1	53	13		2	1	1	1	1	1	1	1	1	1	1	1	1	2	3	1	1	1	1	1	1	1	1		0	0	0	0	0	0		0	0	0	0	0	0	0
3	77	2	2	17	1	0	42	13		1	1	1		1	1	1	1	1	1	1	1	1	1	1	1	1	1	1	1	1	1	1		0	0	0	0	0	0		0	0	0	0	0	0	0
3	76	2	2	15	1	0	41	13		1	1	1	1	1	1	1	1	1	1	1	1	1	1	1	1	1	1	1	1	1	1	1		0	0	0	0	0	0		0	0	0	0	0	0	0
3	76	2	1	10	1	1	50	13		1	1	1	1	1	1	1	1	1	1	1	1	1	1	1	1	1	1	1	1	1	1	1		0	0	0	0	0	0		0	0	0	0	0	0	0
3	57	1	2	12	0	1	55	13		2	1	1	1	1	1	1	1	1	1	1	1	1	5	4	1	1	1	1	1	1	1	1		0	0	0	0	0	0		0	0	0	0	0	0	0
3	66	2	1	11	0	0	55	13		1	1	1	1	1	1	1	1	1	1	1	1	1	1	1	1	1	1	1	1	1	1	1		0	0	0	0	0	0		0	0	0	0	0	0	0
3	42	1	2	16	0	0	55	12		1	1	1	1	1	1	1	1	1	1	1	1	1	3	1	1	1	1	1	1	1	1	1		0	0	0	0	0	0		0	0	0	0	0	0	0
3	66	2	1	12	0	1	57	12		1	1	1	1	1	1	1	1	1	1	1	1	1	1	1	1	1	1	1	1	1	1	1		0	0	0	0	0	0		0	0	0	0	0	0	0
3	79	2	1	9	0	1	45	11		1	1	1	1	1	1	1	1	1	1	1	1	1	1	1	1	1	1	1	1	1	1	1		0	0	0	0	0	0		0	0	0	0	0	0	0
3	75	2	1	17	0	1	45	11		2	1	1	1	1	1	1	1	1	2	1	1	1	1	1	1	1	1	1	1	1	1	1		0	0	0	0	0	0		0	0	0	0	0	0	0
3	73	2	1	12	1	0	50	11		1	1	1	1	1	1	1	1	1	1	1	1	1	1		1	1	1	1	1	1	1	1		0	0	0	0	0	0		0	0	0	0	0	0	0
3	62	2	1	14	1	0	45	11		1	1	1	1	1	1	1	1	1	1	1	1	1	3	3	1	1	1	1	1	1	1	1		0	0	0	0	0	0		0	0	0	0	0	0	0
3	58	1	2	11.5	1	0	41	14		1	1	1	1	1	1	1	1	1	1	1	1	1	1	1	1	1	1	1	1	1	1	1		0	0	0	0	0	0		0	0	0	0	0	0	0
3	74	2	2	8	1	2	46	11		1	1	1	2	2	1	2	1	2	1	1	1	1	2	2	1	1	1	1	1	1	1	1		0	0	0	0	0	0		0	0	0	0	0	0	0
3	16	3	2	11	0	0	52	14		1	1	2	1	1	1	1	1	1	1	1	1	1	3	3	1	1	1	1	1	1	1	1		0	0	0	0	0	0		0	0	0	0	0	0	0
3	76	2	1	13	1	0	48	11		1	1	1	1	1	1	1	1	1	1	1	1	1	1	1	1	1	1	1	1	1	1	1		0	0	0	0	0	0		0	0	0	0	0	0	0
3	69	2	1	8	0	1	65	11		1	1	1	1	1	1	1	1	1	1	1	1	1	1	1	1	1	1	1	1	1	1	1		0	0	0	0	0	0		1	1	1	1	1	1	0
3	77	2	1	23	0	1	45	11		2	1	1	1	1	1	1	1	2	1	1	1	1	1	1	1	1	1	1	1	1	1	1		0	0	0	0	0	0		0	0	0	0	0	0	0
3	60	1	1	18	0	1	55	11		1	1	1	1	1	1	1	1	1	1	1	1	1	1	1	1	1	1	1	1	1	1	1		0	0	0	0	0	0		0	0	0	0	0	0	0
3	60	1	2	16	0	0	53	11		1	2	2	2	1	1	1	1	1	1	1	1	1	2	2	1	1	1	1	1	1	1	1		0	0	0	0	0	0		0	0	0	0	0	0	0
3	68	2	1	15	0	1	56	11		1	1	1	1	1	1	1	1	1	1	1	1	1	2	1	1	1	1	1	1	1	1	1		0	0	0	0	0	0		0	0	0	0	0	0	0
3	78	2	1	8	1	0	60	11		1	1	1	1	1	1	1	1	1	1	1	1	1	1	1	1	1	1	1	1	1	1	1		0	0	0	0	0	0		0	0	0	0	0	0	0
3	63	2	1	11	0	1	55	11		2	2	1	1	1	1	1	1	3	1	1	1	1	4	3	1	1	1	1	1	1	1	1		0	0	0	0	0	0		0	0	0	0	0	0	0
3	77	2	1	12	0	1	62	11		1	1	1	1	1	1	1	1	1	1	1	1	1	1	1	1	1	1	1	1	1	1	1		0	0	0	0	0	0		0	0	0	0	0	0	0
3	73	2	2	14	0	1	52	13		1	1	1	1	1	1	1	1	1	1	1	1	1	2	1	1	1	1	1	1	1	1	1		0	0	0	0	0	0		0	0	0	0	0	0	0
3	69	2	1	21	0	0	52	13		1	1	1	1	1	1	1	1	1	1	1	1	1	1	1	1	1	1	1	1	1	1	1		0	0	0	0	0	0		0	0	0	0	0	0	0
3	80	2	1	7	0	0	45	11		1	1	1	1	1	1	1	1	1	1	1	1	1	1	1	1	1	1	1	1	1	1	1		0	0	0	0	0	0		0	0	0	0	0	0	0
3	67	2	1	14	0	0	55	11		1	1	1	1	1	1	1	1	1	1	1	1	1	2	1	1	1	1	1	1	1	1	1		0	0	0	0	0	0		0	0	0	0	0	0	0
3	70	2	2	8	1	1	55	11		1	1	1	1	1	1	1	1	1	1	1	1	1	1	1	1	1	1	1	1	1	1	1		0	0	0	0	0	0		0	0	0	0	0	0	0
3	69	2	2	13	0	0	46	11		1	1	1	1	1	1	1	1	1	1	1	1	1	1	1	1	1	1	1	1	1	1	1		0	0	0	0	0	0		0	0	0	0	0	0	0
3	70	2	2	18	1	0	42	11		1	1	1	1	1	1	1	1	1	1	1	1	1	1	1	1	1	1	1	1	1	1	1		0	0	0	0	0	0		0	0	0	0	0	0	0
3	75	2	1	11	0	0	60	11		1	1	1	1	1	1	1	1	1	1	1	1	1	3	1	1	1	1	1	1	1	1	1		0	0	0	0	0	0		0	0	0	0	0	0	0
3	66	2	1	13	1	1	55	11		3	1	1	2	2	1	1	1	2	1	1	1	1	3	1	1	1	1	1	1	1	1	1		0	0	0	0	0	0		0	0	0	0	0	0	0
3	68	2	1	9	0	0	46	11		1	1	1	1	1	1	1	1	1	1	1	1	1	1	1	1	1	1	1	1	1	1	1		0	0	0	0	0	0		0	0	0	0	0	0	0
3	55	1	1	11	0	0	52	11		1	1	1	1	1	1	1	1	4	1	1	1	1	2	1	1	1	1	1	1	1	1	1		0	0	0	0	0	0		0	0	0	0	0	0	0
3	53	1	1	12	1	1	45	11		1	1	1	1	1	2	1	1	1	1	1	1	1	1	1	1	1	1	1	1	1	1	1		0	0	0	0	0	0		0	0	0	0	0	0	0
3	70	2	2	15	1	1	40	11		1	1	1	1	2	2		1	2	1	1	1		1	1	1	1	1	1	1	1	1	1		1	0	0	0	0	0		0	0	0	0	0	0	0
3	66	2	1	12	0	0	65	11		1	1	1	1	1	1	1	1	1	1	1	1	1	1	1	1	1	1	1	1	1	1	1		0	0	0	0	0	0		0	0	0	0	0	0	0
3	70	2	1	7	0	0	50	11		1	1	1	1	1	1	1	1	1	1	1	1	1	1	1	1	1	1	1	1	1	1	1		0	0	0	0	0	0		0	0	0	0	0	0	0
3	70	2	1	12	0	0	53	11		1	1	1	1	1	1	1	1	1	1	1	1	1	1	1	1	1	1	1	1	1	1	1		0	0	0	0	0	0		0	0	0	0	0	0	0
3	72	2	1	8	1	1	62	11		1	1	1	1	1	1	1	1	1	1	1	1	1	1	1	1	1	1	1	1	1	1	1		0	0	0	0	0	0		0	0	0	0	0	0	0
3	68	2	2	14	1	1	51	11		1	1	1	1	1	1	1	1	3	1	1	1	1	2	1	1	1	1	1	1	1	1	1		0	0	0	0	0	0		0	0	0	0	0	0	0
3	55	2	1	10	0	1	48	11		1	1	1	1	1	1	1	1	1	1	1	1	1	1	1	1	1	1	1	1	1	1	1		0	0	0	0	0	0		0	0	0	0	0	0	0
3	64	2	1	12	0	0	50	11		1	1	1	1	1	1	1	1	1	1	1	1	1	1	1	1	1	1	1	1	1	1	1		0	0	0	0	0	0		0	0	0	0	0	0	0
3	66	1	1	17	0	1	60	11		1	1	1	1	1	1	1	1	1	1	1	1	1	2	1	1	1	1	1	1	1	1	1		0	0	0	0	0	0		0	0	0	0	0	0	0
3	65	2	1	9	0	1	57	11		1	1	1	1	1	1	1	1	1	1	1	1	1	1	1	1	1	1	1	1	1	1	1		0	0	0	0	0	0		0	0	0	0	0	0	0
3	65	1	1	13	0	0	53	11		1	1	1	1	1	1	1	1	1	1	1	1	1	2	1	1	1	1	1	1	1	1	1		0	0	0	0	0	0		0	0	0	0	0	0	0
3	68	2	1	11	0	1	50	11		1	1	1	1	1	1	1	1	1	1	1	1	1	1	1	1	1	1	1	1	1	1	1		0	0	0	0	0	0		0	0	0	0	0	0	0
3	67	2	1	13	0	1	51	11		1	1	1	1	1	1	1	1	1	1	1	1	1	1	1	1	1	1	1	1	1	1	1		0	0	0	0	0	0		0	0	0	0	0	0	0
3	75	2	1	9	0	1	63	11		1	1	1	1	1	1	1	1	1	1	1	1	1	1	1	1	1	1	1	1	1	1	1		0	0	0	0	0	0		0	0	0	0	0	0	0
3	66	2	1	11	0	0	50	11		1	1	1	1	1	1	1	1	1	1	1	1	1	3		1	1	1	1	1	1	1	1		0	0	0	0	0	0		0	0	0	0	0	0	0
3	58	1	1	11	0	1	55	11		1	1	1	1	1	1	1	1	1	1	1	1	1	1	1	1	1	1	1	1	1	1	1		0	0	0	0	0	0		0	0	0	0	0	0	0
3	56	1	1	12	0	0	60	11		1	1	1	1	1	1	1	1	1	1	1	1	1	1	1	1	1	1	1	1	1	1	1		0	0	0	0	0	0		0	0	0	0	0	0	0
3	58	1	1	12	1	0	66	11		1	1	1	1	1	1	1	1	1	1	1	1	1	1	1	1	1	1	1	1	1	1	1		0	0	0	0	0	0		0	0	0	0	0	0	0
3	63	2	1	13	0	0	55	11		2	2	1	2	1	1	2	1	3	2	1	1	1	1	1	1	1	1	1	1	1	1	1		0	0	0	0	0	0		0	0	0	0	0	0	0
3	68	2	1	15	0	0	53	11		1	2	1	3	1	1	1	1	1	3	1	1	1	1	1	1	1	1	1	1	1	1	1		0	0	0	0	0	0		0	0	0	0	0	0	0
3	58	1	1	16	0	1	50	11		1	2	1	1	1	1	1	1	3	1	1	1	1	3	2	1	1	1	1	1	1	1	1		0	0	0	0	0	0		0	0	0	0	0	0	0
3	60	1	1	15	0	0	48	11		1	1	1	1	1	1	1	1	1	1	1	1	1	2	2	1	1	1	1	1	1	1	1		0	0	0	0	0	0		0	0	0	0	0	0	0
3	41	1	2	14	0	0	54	12		1	1	1	1	1	1	1	1	1	1	1	1	1	3	1	1	1	1	1	1	1	1	1		0	0	0	0	0	0		0	0	0	0	0	0	0
3	61	1	1	19	0	1	52	12		1	1	1	1	1	1	1	1	1	1	1	1	1	1	1	1	1	1	1	1	1	1	1		0	0	0	0	0	0		0	0	0	0	0	0	0
3	59	1	2	13	0	2	55	12		2	1	1	1	1	1	1	1	1	1	1	1	1	2	2	1	1	1	1	1	1	1	1		0	0	0	0	0	0		0	0	0	0	0	0	0
3	51	1	1		0	0	50	12		1	1	1	1	1	1	1	1	2	1	1	1	1	2	2	1	1	1	1	1	1	1	1		0	0	0	0	0	0		0	0	0	0	0	0	0
3	64	1	2	17	0	0	52	12		1	1	1	1	1	3	1	1	1	1	1	1	1	1	2	1	1	1	1	1	1	1	1		0	0	0	0	0	0		0	0	0	0	0	0	0
3	66	2	1	17	0	1	48	12		1	1	1	1	1	1	1	1	1	1	1	1	1	1	1	1	1	1	1	1	1	1	1		0	0	0	0	0	0		0	0	0	0	0	0	0
3	74	2	1	12	0	1	48	12		1	1	1	1	1	1	1	1	1	1	1	1	1	1	1	1	1	1	1	1	1	1	1		0	0	0	0	0	0		0	0	0	0	0	0	0
3	62	1	2	16	0	0	47	12		1	1	1	1	1	1	1	1	2	1	1	1	1	2	1	1	1	1	1	1	1	1	1		0	0	0	0	0	0		0	0	0	0	0	0	0
3	45	1	2	17	0	0	50	12		1	1	1	1	1	1	1	1	1	1	1	1	2	2	1	1	1	1	1	1	1	1	1		0	0	0	0	0	0		0	0	0	0	0	0	0
3	27	3	2	23	0	0	50	12		2	2	1	1	1	1	1	1	3	1	1	1	1	4	4	1	1	1	1	1	1	1	1		0	0	0	0	0	0		0	0	0	0	0	0	0
3	67	2	1	12	0	0	58	11		1	1	1	1	1	1	1	1	1	1	1	1	1	1	1	1	1	1	1	1	1	1	1		0	0	0	0	0	0		0	0	0	0	0	0	0
3	64	1	1	17	0	0	73	11		1	1	1	1	1	1	1	1	1	1	1	1	1	1	1	1	1	1	1	1	1	1	1		0	0	0	0	0	0		0	0	0	0	0	0	0
3	57	1	1	15	0	1	56	11		1	1	1	1	1	2	1	1	2	1	1	1	1	1	1	1	1	1	1	1	1	1	1		0	0	0	0	0	0		0	0	0	0	0	0	0
3	63	1	1	11	0	1	52	11		1	1	1	1	1	1	1	1	1	1	1	1	1	1	1	1	1	1	1	1	1	1	1		0	0	0	0	0	0		0	0	0	0	0	0	0
3	56	1	1	12	1	0	67	11		1	1	1	1	1	1	1	1	1	1	1	1	1	1	1	1	1	1	1	1	1	1	1		0	0	0	0	0	0		0	0	0	0	0	0	0
3	65	2	1	13	0	0	51	11		1	1	1	1	1	1	1	1	2	1	1	1	1	1	1	1	1	1	1	1	1	1	1		0	0	0	0	0	0		0	0	0	0	0	0	0
3	63	2	1	14	0	0	51	11		1	1	1	1	1	1	1	1	1	1	1	1	1	1	1	1	1	1	1	1	1	1	1		0	0	0	0	0	0		0	0	0	0	0	0	0
3	65	1	1	17	0	0	50	11		1	1	1	1	1	1	1	1	1	1	1	1	1	3	1	1	1	1	1	1	1	1	1		0	0	0	0	0	0		0	0	0	0	0	0	0
3	66	2	1	13	0	0	56	11		1	1	1	1	1	1	1	1	1	1	1	1	1		1	1	1	1	1	1	1	1	1		0	0	0	0	0	0		0	0	0	0	0	0	0
3	65	2	1	12	0	0	57	11		1	1	1		1	1	1	1	1	1	1	1	1	1	1	1	1	1	1	1	1	1	1		0	0	0	0	0	0		0	0	0	0	0	0	0
3	67	2	1	7	1	1	60	11		1	1	1	1	1	1	1	1	1	2	1	1	1	2	1	1	1	1	1	1	1	1	1		0	0	0	0	0	0		0	0	0	0	0	0	0
3	64	2	1	9	0	1	49	11		1	1	1	1	1	1	1	2	2	1	1	1	1	1	1	1	1	1	1	1	1	1	1		0	0	0	0	0	0		0	0	0	0	0	0	0
3	69	2	1	12	0	1	47	11		1	1	1	1	1	1	1	1	1	1	1	1	1	2	1	1	1	1	1	1	1	1	1		0	0	0	0	0	0		0	0	0	0	0	0	0
3	61	1	1	10	0	1	56	11		1	1	1	1	1	1	1	1	1	1	1	1	1	1	1	1	1	1	1	1	1	1	1		0	0	0	0	0	0		0	0	0	0	0	0	0
3	64	1	1	16		1	55	11		1	1	1	1	1	1	1	1	1	1	1	1	1	1	1	1	1	1	1	1	1	1	1		0	0	0	0	0	0		0	0	0	0	0	0	0
[truncated: 122 more columns]
